# Supplementary material for: Potential T cell epitopes of Mycobacterium tuberculosis that can instigate molecular mimicry against host: implications in autoimmune pathogenesis
Source: BMC Immunol. 2012 Mar 21;13:13. doi: 10.1186/1471-2172-13-13 (PMC3359254; doi:10.1186/1471-2172-13-13)
Supplement: Additional file 1 — List of putative cross reactive epitopes from human proteome restricted to HLA class II alleles. Data sets represent a list of human peptide regions showing sequence similarity with M. tuberculosis. These peptides were assessed for binding to predominant HLA class I and HLA class II alleles. Based on IC50 values, they were classified as strong binders (IC50 ≤ 500), weak binders (500 ≤ IC50 ≤ 5000) and non-binders (IC50 ≥ 5000). Peptides binding to more than three different alleles were considered as promiscuous. [file 1471-2172-13-13-S1.XLSX]

## Sheet: Sheet1
Regions similar to antigenic proteins of Mtb	DRB1*01:01	DRB1*03:01	DRB1*04:01	DRB1*07:01	DRB1*08:02	DRB1*11:01	DRB1*13:02	DRB1*15:01	promiscuity
RLIVHPLRP	8879.6	40202.9	18471.2	1005.7	23113.8	5493.7	4069.8	12815.5
RVLEKAALK	2483.6	19562.2	3488.7	4009.7	34014.8	13040.6	24103.3	13147	promiscuous
GTRFGAMLD	5204.1	43418.2	22490	8996.3	46480	31972.1	44122.4	20420.9
FILYTSGSTGKPKGV	76	10960.6	119.1	202.2	818.5	682.8	2402.5	84.6	promiscuous
IGLEKIGVKI	3553.9	3410.9	11094	5811	17202.6	17341.5	1671.2	3217.7	promiscuous
GDRVPADLRL	4371.6	28547.5	22027.6	3787.4	36331.2	18794	12003.1	23998.1
LSIDESSLTGETTP	2093.6	89.8	475.7	9429.1	14363.1	17521	6380.1	10406.9	promiscuous
VTVTLALGV	552.1	24341.5	11634.6	277.8	24460.8	10137.6	8398.6	3162.2	promiscuous
KRAIVKKLP	20517.9	43353.9	37996.5	25740.8	40171.2	158.9	35531.2	30163.8
VICSDKTGTLTKNEMTV	2269.4	2283.1	865	1014.3	1604.7	6943.6	498.9	2234.9	promiscuous
PFSSEQKWMA	5467.5	1424.6	1947.5	3957.7	33582.2	1448.6	28081.2	8765.8	promiscuous
KMKIIKSLQ	4950.9	32323.4	11297.9	11095.6	6263.6	234.6	27787.2	8846.4
VVAMTGDGVNDA	78.4	3499.3	1870.5	5442.7	12933.9	2906	2162.1	731.2	promiscuous
SAIEEGKGIYNNI	3741.9	11866	14847.8	3324	11993.6	15777.6	1400.2	3797.9	promiscuous
ICSDKTGTLTKNEMTV	2617.7	2642.3	1203.9	998.5	2583.7	12764.5	643.6	3797.2	promiscuous
ADIGVAMGQ	5407.8	46166.7	30616.2	28082.8	38427.7	23875.1	30126.9	40507.7
GDRIPADIRL	6494.6	33144.3	20226.9	5913.9	35812.5	19985	9101.2	23114.6
SVLCSDKTGTLT	2472.3	583.8	792.2	1880.2	6698.5	1291.7	1497.2	4521.7	promiscuous
IPFSSEQKWMA	3729.1	775.3	1606.6	2726.6	16128.8	782.9	17599.7	6327.3	promiscuous
KLKIIKALQ	1116.5	2706.8	2647.1	985.8	3413.3	27.7	12712.9	941.4	promiscuous
IVAMTGDGVNDAV	67.6	1771.6	1122.6	4616	10148.9	1471.5	1590.8	321	promiscuous
ADIGIAMGQ	4334.6	45911.2	30452	27553	38322.6	20410.9	29440.9	39952.7
GTDVSKEAANMIL	249.5	1496.2	2902.6	30.8	14448.7	11514	65.8	3901	promiscuous
AVEEGKGIF	26116.5	29445.7	36935.3	33692.5	38417.3	41554.5	33843	20799.7
IVAMTGDGVNDA	51	3303.2	1206.1	4699.4	12244.7	956.8	1416.3	286.2	promiscuous
Total 25	SB-5, WB-13	SB-1, WB-11	SB-2, WB-11	SB-3, WB-12	SB-0, WB-4	SB-3, WB-7	SB-2, WB-9	SB-2, WB -10	Promiscuous 16
Regions similar to secretory proteins of Mtb	DRB1*01:01	DRB1*03:01	DRB1*04:01	DRB1*07:01	DRB1*08:02	DRB1*11:01	DRB1*13:02	DRB1*15:01
TGPPGTGKT	24372.9	48384.2	40794.5	32380.8	44047.1	44219.9	46742.2	42385
PSPLPEQPL	13833.3	46485.5	41516.3	18475.6	44186.9	43091.6	33727.8	32194.3
EGDKINEGDLL	10734.3	28110.1	30894.4	12243.1	35558.9	26401.1	3577.5	21913.7
Total 3	SB-0, WB-0	SB-0, WB-0	SB-0, WB-0	SB-0, WB-0	SB-0, WB-0	SB-0, WB-0	SB-0, WB-1	SB-0, WB-0	Promiscuous 0
Regions similar to structural proteins of Mtb	DRB1*01:01	DRB1*03:01	DRB1*04:01	DRB1*07:01	DRB1*08:02	DRB1*11:01	DRB1*13:02	DRB1*15:01
GNICRSPIAE	7366	42246.7	22430.2	22480	16636.1	10693.8	12710.8	9564
LVAMYEHKIF	62.6	3137.8	9174	1294	16043.2	1276	2794.9	200.6	promiscuous
ATWCGPCKMI	10736.7	37583.1	28904	7679	41307.4	26623.2	24174.8	26405.1
VEFFASWCG	12021	43523.1	17293.2	454.8	37442.2	24636.1	38958.9	756.7
GDLLSGLSVA	347.2	42519.1	15945.6	3188.7	17366.7	5309.3	13245.5	4314	promiscuous
GDLLAGISV	853.7	44584.5	23796	3096.6	19569.7	8645.9	17593.6	7901.4
LVPQAIAYS	3201	41452.5	14051.6	25137	3346.5	10617.2	11896.2	5405.6
GTTIMAVQF	4310	42738.7	26237.1	11553.3	29097	14652.1	24350.5	25399.4
GTTIMAVEF	5533.3	43074.8	27203.5	14935.6	38680.9	22948.9	28765.5	29219.4
PPLFPTTASP	18737.1	48001	10121.5	29143	18708	32979.8	25448.1	33121
IISKQSREQ	10403.7	26588	13820.7	8118.8	15023.3	4592.2	31560.7	24174.1
QKVSELKEKF	24598.3	4845.7	20005.3	18226.2	31744.6	2543.1	20925	16824
ARRAIWDLI	11556	31002.6	20150.9	10697.6	32659.1	28703	15300.8	24827.5
FLDEPTTGMDPKARR	1295.2	1260.4	195	7610.9	17013.3	8342.3	22411.7	18432.5	promiscuous
FLDEPTTGMDP	1038.8	3985.3	253.7	3862.6	24792	14021	26747.9	25603	promiscuous
LDEPTTGMDPQARR	5481.9	3459.1	5463.3	19812.8	26058	19161.5	22687.9	20549.4
LDEPTSGVDP	20291.8	41003.8	41612.5	18596.3	40280	42983.1	36307.2	31485
SRRSIWDLL	8713.1	17291.7	26400.3	13003	41872.2	26223.2	17930.7	19541.3
LLGPNGAGKTT	3775.5	25985.7	14873	20301	25235.6	17040.4	10070.9	7756.3
LDEPSTGVDP	22015.4	40160.3	41254.3	24748.9	40076.1	43499.6	33578.2	36778.9
LDEPSSGMDPKSKR	10258.5	5191.5	14953.7	16372	27873.6	12213.4	22784.1	18816.2
KIIAVNNIS	9517.4	36369	5470.7	6016.2	8614.5	4200.4	6556.9	3918.3
VRKGEVLGLLG	438	13542.4	5009.8	1773.9	13104.8	2561	632.9	10015.4	promiscuous
LDEPSTGMDP	20331.3	34872.3	36398.9	19767.8	40360.7	40743.3	29998.4	32879.7
SGAGKSTLLNILS	227.9	29854	2521.1	819.2	7184.8	264	14438.4	6580	promiscuous
STQFMDEAD	26692.7	45391.1	34266.7	30592.7	46313.8	44458.8	46539.4	41663.4
VKKGEVIGLLG	829.7	23649.4	7453.1	1730.1	9146.6	5791	926.2	11449.9	promiscuous
FLDEPSTGMDP	360.9	5478.4	265.7	1642.5	27244.1	13003.8	22295.9	24042.3	promiscuous
LDEPTSGMD	23736.6	38162.5	40279.1	12648.8	44656.5	43214.8	41576.9	29432.3
SRRAIWDLL	5162.8	22511.1	24598.1	17321.6	39274.7	24278.9	21676.2	21781.8
VKKGEVLGLLG	574.9	20332.2	6886.6	1914.5	11580.6	2960.2	1112.5	9456.1	promiscuous
NGAGKSTLLNILS	169.6	32106.6	2589.3	998.6	6854	259.2	13668.1	5505	promiscuous
VKKGEILGLLGPNGAGKSTIINIL	9.6	15612	171.7	88.5	152.1	1045.5	1174.2	338	promiscuous
NGAGKTTII	15820.3	47818	34542.9	6048.7	39897.8	38781.5	39121.6	26783.8
HLDEAEALSDR	9336.5	6379.4	10435.8	9414	20209.6	23124.9	15397.8	23272.2
LDEPSSGMDP	17689.4	35671.4	36722.1	14139.6	40972.7	39880.1	29415.4	28338.5
GEILGLLGPNGAGKSS	13.5	21929.8	260.6	14153.6	601.9	415.8	4981.6	384.5	promiscuous
LDEPSTGIDP	22313.8	37241.8	41261.9	23753.2	40311.8	42576.6	32839.5	35496.2
SGAGKSSLLNILN	174.3	28788.8	2281.3	992	11238.8	588.5	11018.9	6756.1	promiscuous
LDEPTTGLDP	22738.5	31335.8	38242.3	17026.4	40992.7	40126.9	36888.1	34037.6
STQFIDEAD	27259.5	42417.1	28801.6	31243	43763.9	45183.8	46850.1	41035.7
GEILGLLGPSGAGKSS	8.6	23229.4	226.4	9996.9	572.3	177.6	9240.8	446.4	promiscuous
IMGPSGAGKSTLMNILA	166.8	32059	2681	496.5	2795	3085.8	8277.8	2869.9	promiscuous
ELIGIMGPSGAGKST	22.5	27130.6	1119.2	8659.2	842.5	307.1	4968.7	387.6	promiscuous
GKSSLLDVLA	2742.1	37134.4	8018.3	16629.5	22171.3	11936.3	33618.9	20253.6
LVGPNGSGKSTV	4495.8	24099.1	15025.7	15373	21610.9	13897.9	12344.2	7510.2
LDEPTSGLD	23038.9	35247.4	41411.7	16599.2	44990.2	43535.8	40578.8	31523.8
SGSGKTTLLD	5851.6	38953.9	23899.4	5509.6	40357.6	36080.9	43224.6	32198.1
LVGPSGAGKST	4810	28935	15380	13831.3	19842.6	15933.7	21184.2	7087.4
NGSGKSTVV	13220.6	47993.7	35980.7	6157.1	44363.2	32950.2	39718.2	23657.3
ITSLLGPNGAGKTT	58.5	22070.3	941.7	13893	3153.7	185.2	4514.7	2682.2	promiscuous
ITSLLGPNGAGKTTTI	153.1	20781.5	1664.8	4165.5	2725.4	668.5	4084.6	3170.7	promiscuous
NGAGKSTLL	3599.6	45607.7	34186.7	3293.3	43930.9	37128.4	41771.3	17526.3
IPSGSVTALVGPSGSGKSTVL	25.9	20340.8	808	1325.8	211.2	4753.6	11598.1	2964.2	promiscuous
PDILLLDEP	23867.1	48756.8	39787.1	39944.5	46898.8	38496.3	45219.5	41991
SGAGKSSLL	2785.3	44114.3	34435.8	4067.7	46748.3	37535.5	43322	26220.4
DPQILLLDEP	20524.5	47109.8	35005.3	36988.4	38622.3	32520.5	43826	40500.2
LLGPNGAGKSS	4570.4	24786.4	14448.6	23569.2	23165.4	14033.9	12774.3	8876.5
SGTGKSTLM	4664.1	45028.6	26767.3	8414.7	46884.6	37844.6	45506.7	37141.2
LLGPNGAGKSTII	857	17532.4	10834.6	729.5	18947.7	9925.3	8907.1	4447.4	promiscuous
LLGPSGAGKSS	3081.9	27076.6	12255.1	12564.4	17138.5	15009.1	24462.2	7351.4
SGAGKTTLL	4043.2	43420.6	32274.1	6055.9	45802.1	40493.7	43993.2	32740.8
SGAGKSTLL	4043.2	43420.6	32274.1	6055.9	45802.1	40493.7	43993.2	32740.8
TGAGKSSLI	3562.6	43854.5	29305.5	1735	44875.4	36025.1	33050.5	23392.1
SGSGKSTIVR	8114.1	43225.6	20012.9	3066.4	39501.8	29978	39654.7	21838.7
ALVGPSGAGKSTILR	608.1	25791.3	7358	1303.5	10352.8	14766.9	14967.1	3943.2	promiscuous
VTALVGPSGSGKSS	52	27180.8	1774	8060	3301.1	2365	17727.2	3934.5	promiscuous
VTALVGPNGSGKSTV	351.3	23364.3	3202.8	11846.7	3748.8	6803.4	7698.9	4345.3	promiscuous
SVRNNIAYGLQ	215.4	9757.3	10267.4	1940.3	16166.1	1783.4	22.9	5773.5	promiscuous
SLQENIAYGL	1141.6	15794	12994.8	114.7	32459.7	10075.2	71.4	10488.7	promiscuous
NPKILILDE	15945.3	47087.9	41532.9	39180.9	36285.3	36005.6	44826.9	41325.8
NGSGKSTVVQ	9786.4	46713.9	21555.8	6794.9	36564.7	29646.4	37516.1	20972.6
IVIDGSGAL	4939	284.5	8221.4	2786	10099.8	24848.2	313.6	653.8	promiscuous
Total 73	SB-18, WB-23	SB-1, WB-5	SB-1, WB-15	SB-5, WB-20	SB-2, WB-9	SB-6, WB-13	SB-3, WB-9	SB-5, WB-12	Promiscuous 26
Regions similar to metabolic proteins of Mtb	DRB1*01:01	DRB1*03:01	DRB1*04:01	DRB1*07:01	DRB1*08:02	DRB1*11:01	DRB1*13:02	DRB1*15:01
LNLILTTGGTG	283.4	23716	765.7	392.6	10540.2	701.3	2310.3	578.9	promiscuous
TLIINLPGS	6175.5	47397.2	18010.6	30425.3	19879.3	14558.2	23587.6	24481.5
GKTLIINLPGS	685.7	35336	2649	2641.5	10724.3	387.2	9269.4	4894.4	promiscuous
VNLGQGFPD	11449.5	37558.7	18952.6	4286.8	41430.1	34873	11935.8	17781
KTKAIILNTPHNP	846.7	7035.3	149.5	707.7	3090.8	169.5	30.7	1243.9	promiscuous
LSAIPVSAFCN	373.3	9050.8	1929.9	470.7	1389.1	6019.4	14452.3	2243.8	promiscuous
EVIIIEPFFD	2852	18090.9	12020.5	3207.9	19503.5	17273	4078.5	775.2	promiscuous
RTKALVLNTPNNP	1136.2	6285.1	144.1	795.1	4328.3	964.4	14.9	3071	promiscuous
NPRLIYARLSGFGQ	8.3	394.6	246.4	115.1	184.3	23	721.2	47.7	promiscuous
AGHDINYLA	13170.2	15990.4	11258.9	30500.2	41561.7	30525.9	35156.8	38814.2
LGIIMALFDR	376.8	24527.6	13280.4	1715.2	16665.8	5198.4	25977	3307.8	promiscuous
MLDGGAPFY	7863.6	37368.2	15048	16589.6	31902.6	34686	17212.7	4234.5
TADGEFMAVGAIE	1548.6	39180.4	4357.3	6420.8	21322.7	13024.9	7060.1	7421.3
GTDACVTPV	19089.7	43858.7	21218.2	12969.5	39250	44057.1	19743.4	44120
DLGAEVIKV	8073.8	34683	25936.5	20393	36637.1	35095.6	7187.9	31592.4
IMYALGVGA	116.9	30695.2	5618.2	1804.3	11050.2	6564.7	5248	2118.1	promiscuous
LYRLSGDRNPLH	64.2	92.9	145.2	3582.2	7661	595.9	9719.5	873.9	promiscuous
KPILHGLCTF	2297.1	41645.8	24111.4	4370.4	27678.2	6192.3	15385.7	3078.5	promiscuous
KPVYPGQTL	17656.3	49576	38223.2	9778.9	33319.4	40505.1	19588.3	14861.7
YIMLSGRLR	24.9	21227.4	3791.8	225.9	30017.9	27.6	24786.7	1289.5	promiscuous
YIVLNGRLR	23.5	22423.6	5151.9	538.5	29036.9	88.3	20272.5	2365.7	promiscuous
PDILIRTSGE	10639.1	36893.7	12576.2	14148.9	25958.7	1885	17196.3	16012.9
FLLWQTSHS	293.1	37776.3	714.5	4377.2	12840.8	1779.6	38187.3	4183	promiscuous
YPTLQPFQYLEEV	327.4	11798.9	7241.1	9861.2	15135.5	2309.4	13111.9	8582.4
WATENGFSYPVIS	881.2	28768.3	3420.3	2660.6	20739.3	4544.3	3005	2852.4	promiscuous
LPASPYGGP	25131	48514.8	42644.9	39261.1	41573.8	43099.5	40566	41758.6
LVVFGASGFTGQ	72.4	11895.7	1487.2	525.4	6644.7	3706.5	2675.4	98.5	promiscuous
GFDSIPADL	19062.1	27336.6	21740.6	13212.3	32686	35953.1	8780.3	34076.7
SNGLVPMLRV	358.7	20720.4	16732	1924.6	28640.6	2621.8	21763.9	3457.2	promiscuous
SNLCTEIVE	26081.7	44225.2	35677.9	35192.9	45639.3	37596.9	41889.4	39109.3
LVVTNAAGGL	466.9	13778.8	6289.3	315.7	8041.2	3006.6	15.3	4491	promiscuous
DGVIVSTPTGSTAYA	234.8	1623.6	624.9	443.1	74	1189.3	210.6	3284.4	promiscuous
TNGSQFFITV	3458.9	44912.3	24708	23861.2	33947.9	26827.3	34065.2	15727.7
TNGSQFFIT	7517.4	46536.9	35372.7	26127.8	43159.7	39757.8	41629.2	35408.3
KYTVFGKVID	2624.6	28928.4	14854.3	846.2	23546.5	473.4	4759.8	1893.4	promiscuous
ILAMANAGP	614	44951.7	575.2	22591.9	8961.2	8232.5	2859.1	4243.8	promiscuous
TNGSQFFVTL	2545.5	45758.9	22629.6	24845.5	33205	31036.5	36317.5	15110
TNGSQFFITL	2448.7	44599	23177.7	23114.1	34003.4	28757.7	35429.4	13585.1
ILSMANSGP	1892.9	43697.2	858.8	22437	13199.1	9375.2	5190.6	13816.4
YLDKKHTIFG	3184.3	14321.1	14858.7	2451.1	8052.3	3939.6	18730.6	6034	promiscuous
LLSMANSGP	1652.3	44983.3	1213.4	22225.8	18489	11072.1	8703.5	16349.9
ILSMANAGP	1350.9	43600.4	536.1	22139.6	10537.1	6463.4	2784.4	9112.2	promiscuous
VLSMANAGP	2537.3	46187.7	1386.9	26401.7	14098.8	13384.9	4276.1	16086.7	promiscuous
TNGSQFFLT	3974.5	44989.2	34104.7	24510.1	44052.8	38624.8	40778.6	36073.1
SNGSQFYITL	1983.6	45120.3	23997.9	26433.1	37735.1	26331.2	34798.8	11819.1
NYAASKAGVIGL	12.9	29661.8	2883.1	10.5	14577.8	707.2	1321.5	1372.6	promiscuous
VVAFLASEDS	995.8	7275.7	3865.9	2615.1	15797.8	6327.6	29546.5	2681.1	promiscuous
SRALAKEVAR	6896.8	33453.8	15697.6	23573.8	35916.5	621.2	36011.9	21980
SEDASYITG	17808.5	48642.5	41200.3	40663.6	48140.9	43039.8	42620.9	47467.5
IDVVVNNAGI	2974.4	18774.5	7903.8	1702.8	15342.3	3382.7	215.9	6120.6	promiscuous
GPVDLLVNNA	5413.7	42071.6	12408.6	38757.1	18907.6	26244.2	30003.6	28699.6
ASWINGAVI	13807.1	47954.8	21176.9	1592.4	28496	32379.1	4038.3	5666
YLASDESAYVTG	579.1	304.6	154.3	4106	2583.1	7023	731.7	1194.4	promiscuous
LDILVNNAGVN	191.6	3482.3	1458.2	1600.2	10782.3	571.8	16.4	2150.9	promiscuous
VDVLVNNAGM	1164	30381.6	3521	5758.6	23994	3319.8	800.3	8117.4	promiscuous
ASYVTGAVL	3197.1	47992.2	22298.3	764.3	23902	25148.9	18243.8	4845.3	promiscuous
KAVLVTGGD	22433.8	49453.9	31530	24082.2	38698.5	40190.7	39879.7	31836.1
LDVLINNAGI	464.7	29818.5	4631.9	2626.3	23911.3	980.9	117.9	4763	promiscuous
VDILINNAGV	658.4	29376	4567.7	4994.9	21718	1354.5	116.2	4059.1	promiscuous
FILYTSGSTGKPKGV	76	10960.6	119.1	202.2	818.5	682.8	2402.5	84.6	promiscuous
FPYARQDKK	21493.1	11917.8	30376.7	11592.6	31201.1	15028	46136.3	29062.7
SFGYQITSFFA	293.7	12174.8	527.7	138.8	4065.1	819.7	20919.8	139.1	promiscuous
SSRYGTPEE	24673	48741.5	30658.7	35812.5	44115.7	44414.6	43964.2	33453.1
SFGYQITSF	11026.7	36387.9	9297.8	14890.6	20948.6	38337.1	35012.5	14009.8
STFRVLPWA	18387.1	49234.5	33255.3	41773.5	27029.5	29213	41825.1	8727.4
WLAGLLKHS	2908	37934	9204.4	20349.2	16327.1	1175.4	35308.9	16845.5
TSTPLGDAAE	19036.3	48145.6	30807.6	38828.1	39955.3	41435	41478.5	40520.4
YWNKPEETK	21005.5	47584.2	26176.4	33776.4	35868.8	18636.6	41824.6	35461.6
IFSLEMSKTE	624.8	12705.1	1458.9	6286.5	13000	1561.6	28919.9	3036.4	promiscuous
ELKIDGLAVAL	205.1	2980.7	1113.6	3553.7	3240.2	2327.5	540	2558.1	promiscuous
PFANPRNAAAGSLRQ	162.6	28456.2	812.8	4499.1	1358.2	5536.4	263	7102.1	promiscuous
IDGVVVKVN	4935.4	26748.5	23532.8	12237.8	21395	16495.9	33869.4	29467
AIAYKFPPEEA	3689.7	23952.5	8955	15922.7	6970.6	15364.5	18928.7	3341.3
KAGDIIPEV	23729.9	42504.4	28313.7	38431.4	38141.9	43927.1	27148.2	33714.7
GNVSKKTNYLV	1916.4	8705.4	8733.7	1393.3	4632.2	9449.6	517.5	535.2	promiscuous
VIGSGPGGYVAAIKAAQLG	6.8	3664.7	276.7	37.7	27.5	18	234	326.6	promiscuous
CLNVGCIPSKALL	75.2	12414.8	2681.4	392.1	2320.2	1119.7	6136	1992.3	promiscuous
YVAAIKAAQLG	14.6	7114.7	494	69.5	168.7	10	1071.7	871	promiscuous
VLGAGPGGY	6955.6	17727.8	24941.4	19756.5	22223.6	35637	10436.7	10085.3
DVVIVGAGP	16728.7	49294.7	27151.2	22861.4	31530	19198.7	17950.9	18031.9
IIEPTSGNTGI	3432.5	35305.8	14732.9	1330.9	8925.8	17616.3	4595.4	7769.2	promiscuous
TIIEPTSGNTGI	2520.4	27744.5	1833.9	1020.4	4654.1	10540.4	2627.7	6235.7	promiscuous
VLPESTSLQ	2289.8	6072.9	1761.2	12865.5	14304.8	26578.8	27480.7	33967.7
LPLGLIPAGS	922.5	42958.9	7074.1	35796.3	9210.7	10416.6	23537.3	15572.4
GDAYMVVSGLP	1493.1	41821	8568.6	2806.7	21908	15200.7	21298.9	9886.7
VVAGVIGAKK	5701.1	25157.4	6343.1	4549.4	3009.3	5982	9323.9	3647.7	promiscuous
VDIANKLES	25471	7964.7	31558	30615.6	38563.5	2824.4	34511.6	31654
SGPVVAGVVG	4622.5	48504.3	28101	9283.6	31249.1	29680.7	32966.2	18806
VLAGVIGARK	1920.4	9820.7	3773.1	1825.3	2284.2	2696.7	13054.4	961.5	promiscuous
VNVASRMEST	15540.6	4452.5	20588.8	10045.2	15134.2	452.1	21868.2	20581.4	promiscuous
SILFADIVGFTQ	295.1	544.2	204	585.2	3914.3	990.4	649.6	999.6	promiscuous
GPVVAGVIGA	4728.8	41341	21991.9	18976.9	18227.2	18719.9	18145.6	20050.2
VNVASRMDST	16612	3327.3	23007.1	14629.1	11119	628.8	25679.6	23054.7
SILFADIVGFT	770.6	1024.2	1213.5	2492.4	7262.2	12005.6	785.4	1448.9	promiscuous
GPVVAGVIGARK	900.3	7013.6	2582.9	2359.1	805.6	2476.5	4838.6	1699.7	promiscuous
GPVIAGVIGAQK	898.2	16899.7	3217.8	2862.6	150.7	2214	3065.6	2172.6	promiscuous
GPVIAGVIGARK	643.8	5453.6	1541.8	1207.4	312.1	949.3	3274	589.3	promiscuous
SILFADIVGFTK	342.1	518.8	376.5	510.1	3968.1	868.3	619.2	863.4	promiscuous
GPVVAGVIGAQK	1224.5	19726.1	4576.7	4610.2	360	4691.4	4521.5	4965.4	promiscuous
NVASRMEST	18575	42277.8	36290.7	13047.4	25320.7	24127	28319.2	25749.7
SILYADIVGFT	1103.8	875.2	836.1	1880.9	5563.5	10840.3	873.5	1327.8	promiscuous
TMLFSDIVGFT	1319	759.9	1019.9	3052.6	6087.9	14090.1	1757	3040.3	promiscuous
DGKELSDED	24637.5	41681	30406.9	35605	44583.6	32659.8	47315.7	34682.2
DGKKLSDED	25029.2	46786.8	36885.7	36710.2	42961.2	31795.5	46750.3	31954.1
PPIMIMMRMAR	264.6	3133.4	4245	15625.7	18884.1	144.5	10783.8	426.6	promiscuous
YVPFGAGRHRCIG	143	17861.8	2250.2	60.9	11673.3	82.7	17797.5	265.3	promiscuous
VLKESLRLYPP	1569.9	951.2	2668.4	5717.5	9545.3	175.7	14417.6	3493.9	promiscuous
MKESLRLHPPV	5566.3	13078.3	23011.3	11812.8	20371.6	110.9	19025	3965.8
VIKETLRLNPPV	1401.1	1648.2	2317.5	3862.1	4032.4	138.3	5084.9	4108.3	promiscuous
SRFSFIPFG	6312.2	46848.6	21059.7	20427.5	37085.4	9112.2	29647.4	12300.1
IKESLRLHPPV	5815.2	4083.6	20282.6	6568.7	14326.2	43.9	10143.3	3361.8	promiscuous
VKESLRLHPP	12877.4	9270.7	27328.6	12281.7	26682	275	20472.6	21714.5
FTYLPFGAG	1216.5	45986.8	20939.9	25695.5	26259.8	1365.3	41042.8	24088.9
LKESLRLHPPI	4904	6063.2	22346.1	5352.6	19181.6	58.1	12785.9	4113.5	promiscuous
VLKETLRLYP	2612	1532.7	4092.3	3551.6	9868.8	302.6	17938.5	4235.2	promiscuous
LDSVVEETLRL	1709	3237.4	8390.8	639.5	21237	14212.3	5967.9	9463.9	promiscuous
LDSIIKESLRL	757.2	2436	10634.3	378	15594.6	322.1	2605.7	738.5	promiscuous
IGAKLVQDVA	2143.7	14765.3	26515.6	21167	12139.8	21390.6	16046.3	13214.3
IGNIISDAM	8613.1	24132	5469.5	16495.4	23647.6	20714.4	29324.2	25941.6
EGMKFDRGYIS	4705	1624.2	1181.8	3380.7	9629.1	1226.7	8432	1518.5	promiscuous
VAVKAPGFGD	13450.9	40666.2	22127.4	5340.7	26721.9	23731.9	14521.3	4171.7
KPLVIIAEDVDGEALSTLVLNRLK	15.9	364.8	176.6	133.4	294.2	1345.8	1687.3	334.8	promiscuous
EGMKFNRGYIS	1061.1	15442.5	3696.5	1778.1	8880.9	362.9	1669.1	775.1	promiscuous
KPLVIIAEDVDGEALSTLV	1104.4	313.8	1471.9	1351.7	1659.2	18642.1	2583.2	4621.7	promiscuous
EGIKFDRGYIS	1996.5	193	660.9	1736.9	3997.2	516.2	1116.4	479.2	promiscuous
LKFDRGYVS	4505.4	1894.5	2864.5	2646.3	22064.8	2013.6	4986.2	9798.2	promiscuous
GEALSTLVLN	510	44102.8	13067.4	5298.9	24839.6	22554.8	30296.3	16233
KPLVIIAEDVDGEALSTLVLN	0.5046	0.4319	0.3542	0.4693	0.3593	0.1052	0.278	0.2814	promiscuous
LALVTGGEI	4381.6	41587.7	28319.5	115	30891.1	18493.4	4129.5	2404.6	promiscuous
LDKISDSVL	3088.1	21670.1	22017.6	2134.3	13339.6	33723.5	6872	9863.2
SGIGKTELAK	10071.4	38817.1	20642.8	26363.8	24690	26535.7	39087.3	32758.6
GSPPGYVGHEEGGQLTKKLKQ	652.6	21926.5	6060.5	4299.7	2894.8	415.2	6448.3	7485.1	promiscuous
AVVLFDEVDKAH	5068.5	56	359.2	16859.5	5123.3	9523	2512.7	6162.5	promiscuous
DEGRLTDGKGKTID	2306.4	9688.9	14084.7	696.4	18448.1	2843.5	1181.8	11437.9	promiscuous
AVVLFDEVD	22405.4	45389.6	23849.6	31646.2	35221.1	40037.5	35331.4	28428.8
VTAGLAIYD	5420.1	31625.3	11032	7551.9	26544.1	30160.2	14725.4	5399.1
RHSLPNSRIMIHQP	96	912.8	1612	577.6	2766.9	627	2318.7	2744.3	promiscuous
HGSTYGGNP	17135	48898.9	39862.5	30915.1	41039.7	41233.3	45023.8	37482
IVTMAKGIG	13142.3	37505.5	19527.2	32581.8	12573.8	1149.5	20334	8312.7
VRGKGLMIGI	2598.3	40697.5	21204	22618.8	24038.7	18131.2	22673.9	7590.1
PGAGKTTVGR	19403.3	47340.3	24110.3	34275.6	37845.5	36835.1	45668.4	34398.6
VLIANRGEIA	236.4	437.2	4400.4	2682.1	6833.5	1620.4	79.7	3397.4	promiscuous
KKLGVQTVAVYSE	81.7	11411.8	860.7	580.6	666.9	2741.6	2689.7	876.3	promiscuous
IGPAPSQQSYL	1079.4	24738.2	14404.8	6431	15770.4	7039.9	25802.2	7529.7
GGGGKGMRIVR	4180	32441.1	21914.4	8295.9	30624.2	3084	17610.6	11490.1
ERDCSVQRRHQKIIEEAPA	2487.8	5476.6	3714	659.8	630.7	351.5	1815.5	1822.6	promiscuous
VNYVGAGTVEFIM	43.1	1843.7	811.7	37.3	4633.5	6158.5	1279	1555.6	promiscuous
FMEMNTRLQVEHPVTE	60.8	1414.3	193.9	1429.7	1971.5	240.5	754.4	2175.5	promiscuous
DLVEWQLRI	16995.1	17871.6	37956.2	14808.6	37092.6	10155.4	16728.9	4315.7
EARIYAEDPS	19400.2	43208.3	21408.4	25895	25014.1	26738.9	33730	22948.1
AMKMEHTIKSP	4055	3076.6	264.4	10409.5	5281	609.8	19552.1	12347.6	promiscuous
ILVANRGEIA	263.9	446.1	4581.4	2554.3	7582.2	1429.7	100.4	5113.1	promiscuous
KKMGIKTVAIYSD	83.5	13879.1	859.2	237.3	280	474.2	1951.7	617.3	promiscuous
AQAVHPGYGFLSEN	229.3	31388.4	6300.8	2162.1	16753.3	2994.3	5785.4	2977.5	promiscuous
SAGGGGKGMRI	6305.8	42897.6	28557.1	6239.1	42716	24129.4	19207.8	17079.3
PRHIEIQVL	2176.7	46435.3	37805.4	13958.5	31950	32363.3	12729.3	36890.5
ERECSIQRRNQKVVEE	612.2	4132.1	9699.2	1780.2	1606.6	968.3	378.8	1623.2	promiscuous
FYFLEMNTRLQVEHPV	10.4	180.3	20.4	150.2	1491.5	47	158.2	181.9	promiscuous
YDPMISKLI	61	40743.7	10003.1	164.9	40226.8	654.3	22591.4	3055.5	promiscuous
VIEAMKMQNSM	466.3	4169.7	7750	6787.5	3049.4	127.6	9326.5	2114.6	promiscuous
KKMGIKTVAIHSD	113.8	12547.7	652.6	222.5	302.2	365.9	1110.7	975.1	promiscuous
EIGYPVMIK	2815.7	42483.7	13738.4	24763.4	29772.8	32841.6	30485.3	21470.1
VMVANRGEIAIRV	18	524.4	2096.6	2123.2	1896.4	434	91.3	1291.1	promiscuous
LGIRTVAIYSE	697.2	17158.2	3540.6	3178.6	991.1	1734	6792.7	528.3	promiscuous
AVHPGYGFLSE	1326.5	37700.8	11405.4	8381.5	28547.2	4769.7	16517.9	5082.8
GGGGRGMRVV	6728.3	45010.1	31661.9	14857.4	35507	24667.9	19878	15889.1
KPRHIEVQIL	886.9	41545.5	22711	5711.5	21032.1	29425.3	8538.5	9897.2
ERDCSIQRRHQ	21411	29665.7	16045.3	10424.2	24902	106.7	31737.4	10033.1
YFIEVNSRLQ	29.7	4881.4	31.6	11.5	11716.2	126.5	2719.7	568.1	promiscuous
ERDCSVQRRHQKIIEEAPAP	1817.3	6370.7	1270.2	702.4	471.9	421.3	1797.1	1828.4	promiscuous
GAGTVEFIM	14561.2	47391	25880.7	18214.8	39103.8	37992.3	44513.2	34947.1
ERDCSVQRRHQKII	6236.1	4091.5	11257.5	132.6	4430.1	53.1	2809.2	2830.8	promiscuous
FMEMNTRLQVEH	20.4	807	133.7	931.4	7263.3	48.3	1338.9	3110.5	promiscuous
EVGYPVMIK	3641.3	43004.4	14816	25885.2	33664.8	34418.3	31951.7	24805.5
RHLEVQILAD	3025.7	17778.7	6391.8	7358.9	18482.4	10976.8	28525.3	6398.7
RDCSVQRRHQKIIEEAPA	2883.9	6174	4010.8	757.9	795	325.6	1827.9	2050	promiscuous
RDCSIQRRHQKIVEEAPA	3275.5	4194.5	4061.8	1025.5	443.5	238.5	1473.1	1513.2	promiscuous
DISLSDYKGK	7758	10788	13790.4	23220.1	30607.3	3768.7	23449.6	8457.6
VVVESGAGE	11617.1	30676.9	14390.4	20432.8	29818.8	22536.7	11874.8	13658.2
KNALNTEVIKEI	1137	10325.5	8706.5	1221.6	13712.4	12969.1	5223.6	9215.8	promiscuous
KNALNTEVIKEM	1071.5	9257.4	7339.1	1551.6	14040.3	13028.6	7439.5	9187.7
EKRPPRYKG	24493.4	47107.3	33086.6	35410.7	33520.1	17919	46481.5	33800.9
RPKKKNAINTEM	9923.5	38343.4	11094	5122	11793.1	12671.7	1893.2	16556
LNRPKALNAL	1182.7	19881	14349.3	1919.6	17791.5	17058.1	9259.9	9896.1
AFAAGADIKEM	4166.5	14244.9	1183.5	9592.9	15249.7	22360.9	29107	17137.6
GGGCELAMMCDII	560.1	25427.2	8791.6	2940.1	23665.3	13697.6	17918.7	4581.3	promiscuous
GGTQRLTRAVGKS	1741.1	26223.5	4786.3	3985.9	1259.5	61.8	8430.5	9097.2	promiscuous
DAKQAGLVSKI	2665.8	37630.3	10234.5	3415	18936.7	6256.2	6181.9	15543.3
ALDMMLTGRSI	48.3	10476.2	4265	647	10796.5	366.3	5857.6	856	promiscuous
GVITLNRPK	14146.9	38789.8	13244.1	4035.5	19063.9	445.2	20605.5	24476.5
LVQLPLPEHIDE	876.2	5370.4	816.8	860.4	9531.6	238.3	954	3935.7	promiscuous
NLITADMIK	15130.4	38629	21045.6	3863.2	20351.1	22666.8	19983.5	11523.1	promiscuous
GAAVIDVGI	17971.7	48232.1	28428.8	9148.3	34876	34089.2	24789.6	26094.4
GAAVIDVGIN	12393.3	46139.3	20081	7621.1	25556.3	31169.1	20160.5	23224.7	promiscuous
GVAPDHPEVKNV	17968.9	600.7	11800.8	17225.9	26289.1	18067.8	4422.8	18931.1
LVGRRGPLQ	956.1	24258.4	14328.2	7584.7	6686.8	6519.8	22001.6	6683.6
GWVKRGPTGVI	1190.4	22463	9513.8	476.6	4566.6	5119	318.5	3619.1	promiscuous
GNVALDVARILLT	12.6	102.4	1163.6	454.2	2704.5	780.4	126	616.7	promiscuous
GVAPDHPEVK	21519.7	2304.4	17903.2	21173.7	34803.3	25530.6	8224.4	24108.2
GVAPDHPEVKS	19967.5	1243.2	14498.5	21479.4	29113	21298.7	6662.1	22788.8
SQSSNDTFP	24146.9	46652.3	29860.5	24839.6	42960.7	42451.1	31202.8	44053.2
DAVPLTLGQEFSGY	3095.8	10031.1	3366.6	6194.9	7395.7	8566.7	13863.1	4768.2	promiscuous
GGTAVGTGL	16998.9	48771.1	33495.5	18035	38560.9	36573.4	39312.5	30101.5
EPGSSIMPGKVNP	5996.9	39415.1	11505.8	5012.7	23592.2	2702.7	4142	12902.1
AALKKADVIV	3611.2	40266.5	16323.5	4466.5	5697.1	33854.3	3406.9	5737.9	promiscuous
TDHMLTVEWS	3592	46373.5	10933.2	29166	41976.5	10197	34994.3	13528.7
ELFEGLKAFR	12692.3	8214.6	4569	13364.5	12845.5	2786.4	10261.7	197.3	promiscuous
QLFEGMKAFK	14027.6	24195.5	10720.1	10629.9	18875.9	4170.5	5285.5	361.4
LIIVINNNG	4215.1	26536.3	1259.7	3597.8	9106.5	1076.9	1241.8	1239.3	promiscuous
ILLVVNNNG	2133.5	20314.6	334	3679.4	12962.1	2350.4	1815.9	993.6	promiscuous
PISAKLVANML	172.1	14442.1	2974.8	603.3	1279.7	8187.2	5157.5	805.5	promiscuous
VIPYFPYSKQ	3019	11906.7	8352.2	11132	1464.5	3674.8	8982	360.8	promiscuous
EVVVTNTVP	18256.6	48664.1	21733.1	11307.7	28965	31639.6	12242.1	37111.1
VIPYFPYSK	6703.1	18009.8	13464.1	11667.6	6900.5	13365.1	10972.6	503
EVVVTNTIP	16503.6	48172.2	21254.3	8567.4	29219.4	29777.9	12191.1	36056.3
RSRRDPGKA	14779.3	46822.7	26036.9	35387.3	33543.7	32517	26149.8	21625.4
AKFLNRLSD	24282.3	46202.7	30451	18267.1	38827.2	1948.8	41093.5	33824.7
PQVMEFWQGQ	14812.8	44187.4	16765	34669.1	35246.7	22505.3	22585.8	23158.9
DELPLPPGW	23960	48893.1	36228	43627.8	45697.6	32231.2	35211.2	36233.1
GIIHRDLKP	22524.3	37128	23782.1	12903.6	27192.9	28060.9	14241.3	20038.3
VGTAQYVSPE	15211.8	35411.4	15112.9	30870	26992.1	30471.1	34950.8	29730.6
SDLWALGCIIYQLV	217.5	12697.7	5401	1364.1	7096.5	1127.1	6557.2	620.6	promiscuous
SDLWALGCIIYQL	216.8	24866.4	7903.2	4030.5	9275.1	4806.2	6749.1	848.4	promiscuous
ADLWSVGCILYEL	336.9	16426.1	9058.8	2390.1	8651.3	8538	6901.2	1139.6	promiscuous
DAKADLWSIG	16967.5	38297.3	12356.5	23826.6	33219.7	33230.9	20208.7	28114.4
KSDVWALGC	24240.1	48769	42168.2	22889.6	45066.1	32164.3	35787.3	30380.6
GIIYRDLKP	23578.9	39271.3	18987.3	18748.3	18618.9	20880.2	17037	10973.7
HKNGVVHRDLK	9765.9	25143.8	26695.9	1276	26305.9	2497.1	30049.8	16267.3
VMHRDIKPANV	2949.1	3385.6	7713.9	2406.3	2257.9	1534.8	3997.5	6817.5	promiscuous
KSDIWSLGCLLYEM	221.7	9492.6	6681.7	3361.5	11275.8	3512.3	5397.1	552.1	promiscuous
KSDIWSIGC	26230.6	48840.8	41148.2	29497	45274.3	35226.1	38319.3	21725.6
KSDIWSLGCILYEL	281.3	13807.7	6528.1	3116.7	8837.2	5709.2	5628.1	505.6	promiscuous
NGIVHRDLKP	22164.3	27584.7	23926.3	12166.5	25708	2335.3	12282.3	14930.1
KADVWSLGC	25946.6	48728.9	41670.6	23596.2	44590.8	30992.2	37531.1	20614.9
HRDMKPQNILL	534.9	22962.3	12244.2	1238.8	20030.7	16836	2659.8	4050	promiscuous
YRDLKPENIML	26.7	18875.1	4555.7	168.9	18607	6110.5	2651	8407.8	promiscuous
HRDLKPENILL	1463.6	18151.5	12099.1	1901.2	18567.2	16174.6	3242.1	5452.3	promiscuous
HRDLKPDNLL	6543.8	29445.3	20594.1	6629.7	29164.1	24716	16031.6	11845.1
HRDIKPENLLIS	1381	6319.5	3201.7	1234.8	6695.8	6231.4	787.4	5770	promiscuous
HRDIKPENLLL	1540	11935.9	14498.8	1358.7	17170.7	16571.8	2658.4	6848.6	promiscuous
HRDIKPENLLLG	923.4	3419.4	3961.8	1931.3	7660.4	6362.3	1629.3	5707.4	promiscuous
HRDLKPDNLLITS	842.5	820.2	1850.9	3820.9	7288.5	6830.7	491.4	5746.7	promiscuous
HRDVKPSNILV	2281.6	26365.2	15092.2	272.2	14549.1	16024.1	1313.4	4064	promiscuous
HRDIKPENILVS	2488.6	6103.6	2107.6	1217.9	6747.3	7065.6	659.9	5095.3	promiscuous
YRDLKPENILL	22.1	16175.7	4569.8	129.9	17645.3	5861.6	2125.8	6001.8	promiscuous
HRDLKPENVLL	682.5	4325.8	2972.8	2319.1	16637.2	557.6	3780.6	4470.2	promiscuous
HRDVKPDNMLL	3730.1	12521.8	13360.4	2773.7	24081.6	19322	3313.8	10519.2	promiscuous
YRDLKPENLIL	14.4	18130.1	5511.4	252.6	16735	5357.7	2410.8	6194.1	promiscuous
HRDMKPQNILLA	168.4	17203.6	1808.2	1322.1	7650.7	5131	1145.5	3019.3	promiscuous
HRDLKPENILLN	797.8	2554.6	1483	1758.3	11820.1	8215.8	1701.2	4364.1	promiscuous
QKVVAIKII	7149.5	44111.4	35533.5	2203	29885.4	14727.3	17190.6	18505.2
DLKPQNILLSS	457.2	14876.2	2085.9	7045.9	6603.8	2618.3	1658	10592.1	promiscuous
YRDLKPENIMLN	15	3049.7	1024.3	197.8	13446.8	4177.5	1436.6	6906	promiscuous
YRDLKPENIM	136.3	31269	7972.4	268	27208.2	8919.7	8270.8	13747.6
KIMISDFGLS	1420	4586.7	8164.2	941.2	12008.7	12651.4	4212.2	3629.8	promiscuous
HDKKVIHRDIKP	7072.6	19727.4	18230.6	958.8	12735.3	296.9	7318	7663.9
IHRDIKAANVLLS	37.6	78.7	327.8	140.9	1287.8	158.2	99	665	promiscuous
HERRILHRDLK	3011.7	13981.8	22565	6094.1	20743.5	89.8	22588.2	14331.8	promiscuous
KRVIHRDIKP	24213.3	22604.9	17972.1	8073.2	23309.8	418.9	12857.9	12995.1
RILHRDMKP	23118.6	32609.3	15105.1	11063.1	29384.2	31497.6	9667.7	12535.6
KKVIHRDIKP	23187.5	27405.9	23357.7	5257.2	24396.6	912	13896.7	11615.2
VVHRDLKPSNIL	852.8	471.4	5428	427.1	1624.7	759.6	6666.2	1687.4	promiscuous
DLKPENIML	9466.8	33666.2	22940.9	14567.8	34503.3	35878.5	8910	22955.3
DLKPENVLLS	1703.4	2915.9	1824.6	7196.1	17481.5	10579.5	3092.6	20501.4	promiscuous
VSYLHSLGIVH	45	16173.1	844.4	5.7	9973.6	186.5	2024.5	88.5	promiscuous
DLKPENILL	4865.6	30619.5	24329.4	14432.6	34009.6	34812.7	6892.9	23569.4
HLHSLGIIY	4401.4	25368.7	12192.8	4681	17441.4	8960.7	13232.9	1350.8	promiscuous
DIKPENLLV	8030.6	31557.3	27640.2	12664.2	33612.7	27392.2	3562	22853.7
DLKPENLLI	5467	32143.8	25665.7	7711.8	34016.6	30858	3256.1	25132.1
DLKPENLLL	2562.5	27346.9	26713.8	10808.7	34321.6	32101.4	6230.7	23663.5
DVKPDNMLL	7867.7	24193.2	27637.2	17473.5	37828.7	30459.9	5582.8	30550
DLKPQNLLI	1663.9	30725.1	25923.9	4690.7	30962.3	23704.5	3404	20272.9	promiscuous
LHRDMKPQNILL	220.2	1164.1	6349.9	961.8	12761.1	434.4	2291.8	2846.1	promiscuous
GIIHRDLKPQNILLS	51.9	334.6	867.5	694	195.4	192.8	428	997.9	promiscuous
HRDLKPENLL	4376.5	30222.6	22021.9	5423.7	29765.7	22620	17422.2	10057.9
IHRDLKPENILL	820.7	339.7	4052.9	1443	13166.8	875	3035.9	3560.6	promiscuous
GIIYRDLKPENIMLS	7.5	310.2	266.5	115.8	281.2	492.2	720.9	2155	promiscuous
IVYRDLKPENILL	10.2	315.6	778.4	66.9	1726.4	570.4	1562.3	2824.1	promiscuous
GIIYRDLKPENIML	10.2	192	470.7	92.8	359	298.4	1396.7	2128.1	promiscuous
VVHRDLKPENVLL	547.2	505.2	4913.7	2126.2	5258.8	1783.1	3419.4	3654.1	promiscuous
VHRDLKPENLLV	772.5	742.1	5589.8	2079.6	16458.9	2106	2312.6	4662.1	promiscuous
VIHRDIKPENLLL	770.4	211.5	5051.3	793.5	3157.8	1104.7	1909.8	3599.2	promiscuous
IHRDIKPENLLL	974.4	310.1	5202.6	970.8	12737.1	1344.1	2387.7	4502.8	promiscuous
NQRMEFLGDSIM	1115.5	27427.8	4327.9	911.9	10276.3	16017.2	14987.2	2103.2	promiscuous
NERLEFLGDAVV	433.7	27220.6	3822	249.8	8448.4	13220.1	5471.4	589.3	promiscuous
EALIGAVYLE	387.3	38658.3	13139.7	4955.3	24276.5	23448.9	14300.5	8158.7
QRLEFLGDAIL	272.2	26336.4	4281	155.4	9053.6	15674.8	8389.9	695.8	promiscuous
IAENEMPGLM	7395.2	33695	18114.4	20640.8	25954.2	33343.2	1309.7	8683.8
KPLKGARIAG	8630.4	39047.6	25488.6	27505.1	15474.3	4800.4	25296.6	13292
LHMTVETAVLI	114.4	2193.8	629.4	43.6	9412.9	6947.2	2744.2	1263.4	promiscuous
LGAEVQWSSCNIFSTQDH	1962.5	1942.9	619.9	155.8	819.1	1665.4	375.5	1213.3	promiscuous
GIPVYAWKGET	4272.8	37369	20087.3	8583.9	22740	3695.8	12650.6	1539.7	promiscuous
NMILDDGGD	12343.8	47784.4	37247.1	35644.4	40700.1	44603.4	35894	35066.4
PAINVNDSVTKSKFDN	5215.4	494.2	633.5	2017.5	169.4	4792.7	521.7	5209	promiscuous
GYGDVGKGCAQALRG	148.8	11630.8	6868	3512.9	8409.1	2764.2	1817	6031.3	promiscuous
ITEIDPINALQA	139.9	1476.7	3333.8	4396.1	1224.1	2211	214.4	8020.3	promiscuous
IILLAEGRLVNLG	5.6	58.7	1201.4	184	3230	55.3	54.8	27	promiscuous
GHPSFVMSNSF	12855.5	40186.8	12334.1	766.9	18813.5	10965.9	7239.8	6047
LTKLTEKQAQYLGM	77.8	6061.4	6106.9	754.6	3313.8	621.8	830.2	2295	promiscuous
DGPFKPDHYRY	13161.3	32640	11297.8	21088.2	28210.7	13242.8	33345.8	14329.6
LHMTVETAVLIETL	30.7	659.3	289.2	88.1	2347	5210.7	2237.9	959.2	promiscuous
YGDVGKGCAQALRG	154.6	11356.5	7393.7	3534.3	10135.6	2517	1582.1	6278.3	promiscuous
KVNIKPQVD	16518.1	42907.8	39101.7	3943.9	20898.3	24786.7	8159	34223
AEGRLVNLG	6899.9	47702.8	35907.6	42212.4	40072.2	42688.7	44291.7	36689.1
RWAACNIYST	4709.9	44748.9	5459.8	12455	12151.9	4784.2	21226	7570.5
PVFAWKGES	24327	44707.3	45452.5	33527.4	37392	8148.9	39345.3	20844.1
PAMNVNDSVTK	10338.9	6348.7	3628.1	13415.1	4317.1	16587.8	1609.7	10517	promiscuous
GGKQVVVCGYGEVGKGC	901.4	20662.2	3677.6	8968.6	5748.3	7652.2	3469.2	793	promiscuous
IVLLAEGRLLNL	11	24.1	1465.8	155.3	4637.3	178.5	178.6	28.2	promiscuous
GPFKPNYYRY	12919.5	43690.1	21874.6	33992.4	30978.8	22938.5	26866.2	10583.6
EQAKYLGLN	23524.6	49322.4	42244.4	38175.3	33368.9	41053.1	42368	34188.6
RWSACNIYSTQN	2036	39240.7	1397.2	2439.9	3874.8	1511.5	16306.8	4750.8	promiscuous
ANMILDDGGD	10673	45875	22595.8	32605.4	36788.9	35376.6	33240.2	29957.9
VVLLAEGRLLNL	15.1	27	1498.1	187.8	5602.1	203.4	199.9	50.1	promiscuous
DQAKYLGLN	23692.9	49142.9	43076.2	40044.5	33951.2	38644.5	42256.8	26873.2
PAMNVNDSV	20175.3	38073	28814.1	28800.7	27585.3	39688.6	5511.8	23281
MCGYGEVGKGC	15300	32658.8	10574.9	21885	22054	28703.6	38574.3	4628
VLLAEGRLLNL	30.7	46.1	1976.7	349.7	9026	311	365.8	822.9	promiscuous
GVDNVDLEAAT	14305.3	15162.1	13464.5	33981.7	12977.7	19854.4	13946	22108.3
GKTLGILGLGRIGR	71.1	2489.5	1336.2	2707.9	3810.5	256.9	10773.9	308	promiscuous
GETLGIIGLGRVGQ	214.6	6211	1983.8	3551.2	1094.6	294.8	9333.9	681.2	promiscuous
LVNAARGGLVDE	66.9	869.2	8694.1	216.4	1876.1	349.8	97.2	3508	promiscuous
TVGIIGLGR	1566.9	40443.7	11831.2	11996.7	31087.9	8398.5	29887.3	6640.2
LIMKILRDTG	1485.1	8650	7651.1	24171.4	8050.1	78.5	18294.8	7578.2
SGERLACGII	3615.4	48024.4	34764.5	13737.1	35357.1	34411.6	19759.9	17143.7
GNAGRRLAC	26501.9	43947.1	41148.2	36670.5	44330.6	17828.5	44159.2	36550.4
YDYGALEPHIN	141.9	28926.2	1506.9	3546.4	27570.9	2342.9	18342.2	8755.4	promiscuous
QLHHSKHHA	21642.7	46231.2	32912.8	23504.5	35807.1	8536.2	19579.8	17616.1
GHINHSIFW	23702.2	41920.7	21705.6	9665.5	41976.1	4262.2	14089.8	3981.4
IDVWEHAYYLQYKNVR	239.3	10788.7	1330.9	1622.1	4130.4	135.9	5247.9	21	promiscuous
AYYLQYKNVR	940.8	19549.6	4009.3	5962.7	27320.3	123.6	23643.8	149.9	promiscuous
VGTAAVNMCLVA	393.5	6351.4	4980	1235.6	9832.1	12455.3	3377.3	10915.2	promiscuous
TWIIDPIDGT	8842.8	4133.7	12377.1	15885.9	15222.5	4047.8	14357.5	22678.6
AFWKHGVQVW	973.5	39856	9050.2	883.6	18210.1	11213.4	3490.3	1452.1	promiscuous
GLPHYGHIL	1088.7	46081.9	32649.9	10928.8	30214.7	28311.3	20084.1	4697.6
RWIDFDNDYKTL	7915.4	288.9	2557.9	13078	21863	4659.8	7967.1	3535.6	promiscuous
FKQLYDKGL	701.4	31886.8	13414.7	1322.7	37536.4	821.1	23201.3	11355.4	promiscuous
ARDWTISRNRYWGTPIPLW	224.2	7498.7	284	58.5	517.3	51.5	123.6	35.3	promiscuous
FESGSMPYAQVHYPFEN	300.7	25966.6	2584.9	1350.1	1648.5	1900.6	13530.7	747.7	promiscuous
QTRGWFYTL	13151.2	48280.7	31663.6	42949.1	40774.6	31608.5	35249	27223.5
DWTISRNRYWGTPIPLW	312	9032.2	388.3	66.5	966.6	57	112.6	37.7	promiscuous
WFESGSMPYAQVHYPFEN	197.2	20289.8	1019.2	109.9	1186.9	2347.2	5439.3	482.3	promiscuous
HDGPPYANG	23794.2	48850.8	38282	41488.9	42114.4	40808.1	46669	37964
DILDIWFDSGT	12582.5	10491.6	16718	30297.9	15107.2	10506.3	13401.3	4627.6
MYVIDQYML	1549.4	20125.2	10469.5	2075.9	30722.1	5185.8	27189.1	3973.1	promiscuous
RYWGTPIPI	10967.9	36407.1	10435	220.7	24312.3	19585.3	506	7556.6
YRVLPYCWK	1276.7	46975	30734	21621.9	42936.1	710.2	31462.8	13476.1
TGTDEHGLKI	19958.2	18179.2	20710.6	3797.6	41986.5	24333.4	15789.2	30378	promiscuous
HIIGKDILKFHAIYWPAFLL	7.1	1201.2	170.6	40	206.8	219.3	474	7.7	promiscuous
GQKMSKSLGNVVDP	1068.1	19663.9	2304.7	337	3590.7	1330.7	155.3	614.2	promiscuous
HIIGKDILKFHAIY	272.8	85.7	807.1	2853.1	522.1	68.4	2371.5	124.7	promiscuous
KMSKSLGNVIDPL	580.4	3211.4	2365.9	260.6	5131.8	2830.7	101	620.2	promiscuous
KMSKSLGNVLDP	1074.2	18385.1	3512.9	690.1	7795.4	5916.6	564.7	964.5	promiscuous
KGEKMSKSLGNVI	1479.1	22201	4141.3	66.4	7646.8	1955.2	155.3	881.4	promiscuous
TNVPGVFAAGD	4427.6	43244.8	13336.7	23647.9	12416.4	22486.6	26840.1	19033.2
DVKVVILGQDPY	729.5	1779	4649.1	4979	2229	1194.7	8418.9	396.8	promiscuous
RLRKEGGQY	19115.3	46205.2	32097.2	29930.4	26673	36614.9	20230	19018.4
HLQSSLQELE	8152.9	2250.6	28032.7	2554	30443.8	19376	21848.6	24059.8
VVLGHSERR	10396.4	2238.1	9322.5	1569.1	31948.2	11959.9	10054.6	5076.3
TOTAL-359	SB-93,WB-141	SB-28,WB-57	SB-25,WB-117	SB-52,WB-139	SB-17,WB-62	SB-64,WB-100	SB-34,WB-103	SB-26,WB-140	Promiscuous 200
									Total promiscuous -242
